# Supplementary material for: Quantification of floating riverine macro-debris transport using an image processing approach
Source: Sci Rep. 2020 Feb 10;10:2198. doi: 10.1038/s41598-020-59201-1 (PMC7010822; doi:10.1038/s41598-020-59201-1)
Supplement: Supplementary file 2 — Supplementary Information2. [file 41598_2020_59201_MOESM2_ESM.xlsx]

## Sheet: TableS1
Supplementary Table S1. Floating macro-debris used in the laboratory experiment
No	Item	Type	Covered area (cm2)	Mass (g)	M/A [kg/m2]
1	PET bottle	500 mL	115.559	34.49	2.98461
2	PET bottle	2 L	321.054	46.28	1.4415
3	Vinyl bag	30 cm × 20 cm	674.244	2.8	0.041528
4	Vinyl bag	36 cm × 30 cm	513.207	6.5	0.126655
5	Vinyl bag	48 cm × 30 cm	1501.46	9.5	0.0632718
6	Plastic floatation device	30 cm × 30 cm	900	392.31	4.359
7	Aluminium can	350 mL	69.3844	14.37	2.07107
8	Aluminium can	355 mL	88.2446	14.82	1.67942
9	Glass bin	100 mL	45.257	108.22	23.9123
10	Glass bin	500 mL	163.969	601.81	36.7027
11	Drifting wood	A	15.873	0.64	0.4032
12	Drifting wood	B	103.481	77.99	7.53663
13	Drifting wood	C	147.282	207.08	14.0601
14	Fresh plant conglomeration	A	341.084	23.48	0.688394
15	Fresh plant conglomeration	B	2645.78	370	1.39845
16	Fresh plant conglomeration	C	2919.32	320	1.09615
17	Fresh plant conglomeration	D	3308.58	713.48	2.15646
18	Dead plant conglomeration	A	441.642	25.87	0.585769
19	Dead plant conglomeration	B	1718.27	102.6	0.597112
20	Dead plant conglomeration	C	2059.88	200.79	0.974767
* A covered area of plant conglomeration and vinyl bag were calculated using a video when each item was floating on the open channel.
