# Supplementary material for: Quantification of floating riverine macro-debris transport using an image processing approach
Source: Sci Rep. 2020 Feb 10;10:2198. doi: 10.1038/s41598-020-59201-1 (PMC7010822; doi:10.1038/s41598-020-59201-1)
Supplement: Supplementary file 3 — Supplementary Information3. [file 41598_2020_59201_MOESM3_ESM.xlsx]

## Sheet: Table_S2
	Supplementary Table S2. Collection and results of the proposed our algorithm for the river experiment in the Edo River
	Video no.	Date		River property				Collection				Algorithm				M/A [kg/m2]
				Water level [TP* m]	Water level rate [m/s]	Flow rate [m3/s]		Collection time [min.]	LMo [g/s/m]	Mass percentage [%]		Filming time [min.]	Spatial resolution [cm2/px]	LAo [m2/s/m]
	1	2010-09-24 09:08:10		5.162	1.11×10-4	269.978		1	3.28×100	6.58396		1	1.72223	2.61×10-2		1.26×10-1
	2	2010-09-24 09:36:42		5.174	1.11×10-4	270.001		1	3.73×10-1	30.5667		1	1.7873	9.10×10-3		4.10×10-2
	3	2010-09-24 10:16:11		5.198	8.33×10-5	271.853		1	4.81×10-1	0		1	1.87652	3.14×10-3		1.53×10-1
	4	2010-09-24 11:22:48		5.22733	5.56×10-5	276.65		1	5.50×10-2	0		1	2.75935	3.12×10-4		1.76×10-1
	5	2010-09-24 13:02:50		5.24967	-5.56×10-6	273.796		1	3.83×10-3	0		1	2.26811	2.53×10-4		1.51×10-2
	6	2010-09-24 14:09:36		5.24	-1.39×10-6	273.489		3	5.84×10-1	0		3	1.74045	2.05×10-3		2.85×10-1
	7	2010-09-24 15:11:40		5.23633	-5.56×10-5	272.619		5	3.53×10-1	0.443605		5	3.4549	3.51×10-4		1.01×100
	8	2010-09-24 16:32:10		5.204	-8.33×10-5	264.238		5	8.53×10-3	31.25		5	3.30579	4.08×10-4		2.09×10-2
	9	2010-09-24 17:17:00		5.1815	-8.33×10-5	260.745		5	2.33×10-3	0		5	2.30966	7.48×10-4		3.12×10-3
	10	2010-10-31 08:36:50		5.324	2.50×10-5	294.073		1	6.35×10-1	0		1	1.7873	6.73×10-2		9.45×10-3
	11	2010-10-31 09:10:00		5.37	1.67×10-5	291.638		1	4.50×100	1.73391		1	1.9726	5.40×10-2		8.33×10-2
	12	2010-10-31 10:01:50		5.42067	1.36×10-5	302.495		1	2.79×100	1.11549		1	1.88685	5.56×10-2		5.02×10-2
	13	2010-10-31 10:43:20		5.44867	1.11×10-5	307.122		1	2.07×100	0		1	1.6779	5.67×10-2		3.65×10-2
	14	2010-10-31 11:53:41		5.4865	7.92×10-6	308.488		1	5.00×100	2.49408		1	2.11263	1.40×10-1		3.57×10-2
	15	2010-10-31 12:42:45		5.504	5.56×10-6	311.27		1	2.65×10-1	0		1	1.98373	1.92×10-2		1.38×10-2
	16	2010-10-31 14:34:53		5.49867	-5.56×10-6	302.364		1	4.77×10-2	0		1	2.13741	3.53×10-3		1.35×10-2
	17	2010-10-31 15:42:30		5.476	-5.56×10-6	297.102		3	1.78×10-1	4.93904		3	2.12496	4.70×10-3		3.78×10-2
	18	2010-10-31 16:46:17		5.447	-8.33×10-6	288.507		1	1.52×10-2	0		1	2.01769	1.41×10-5		1.08×100
	19	2010-11-01 12:10:00		5.07667	2.78×10-5	245.731		3	2.22×10-3	0		3	2.50361	3.85×10-3		5.77×10-4
	20	2010-11-01 13:09:30		5.1795	3.57×10-5	264.194		3	1.44×10-1	0		3	1.91834	9.04×10-3		1.60×10-2
	21	2010-11-01 14:12:20		5.32	4.17×10-5	287.249		1	5.85×10-2	17.094		1	1.80657	5.87×10-3		9.97×10-3
	22	2010-11-01 15:11:40		5.47117	4.72×10-5	316.609		2	4.44×100	9.15803		2	1.47998	2.70×10-2		1.65×10-1
	23	2010-11-01 16:04:50		5.62133	4.72×10-5	334.166		1	6.82×100	9.9105		1	1.57034	2.01×10-2		3.38×10-1
	24	2010-11-01 16:44:01		5.73467	4.72×10-5	356.172		1	8.71×100	6.47222		1	1.60231	2.72×10-2		3.21×10-1
	25	2010-11-02 09:49:30		6.3055	-8.33×10-6	410.375		3	7.20×10-2	0		3	1.60231	8.79×10-2		8.19×10-4
	26	2010-11-02 10:57:10		6.2715	-9.31×10-6	417.749		3	3.72×10-3	0		3	2.0292	1.07×10-3		3.47×10-3
	27	2010-11-02 13:03:00		6.188	-1.11×10-5	393.424		3	4.50×10-3	0		3	2.08828	1.10×10-4		4.10×10-2
	28	2010-11-02 14:07:30		6.14533	-1.11×10-5	387.018		3	3.11×10-3	0		3	1.48721	2.47×10-4		1.26×10-2
	29	2010-11-02 15:08:30		6.10467	-1.11×10-5	381.802		3	6.56×10-2	0		3	1.46568	2.61×10-3		2.51×10-2
	* TP means Tokyo Peil, the standard datum for Japan.
